# Supplementary material for: Remote Assessment of Parkinson’s Disease Patients Amidst the COVID-19 Lockdown in Mexico
Source: Brain Sci. 2023 Jul 22;13(7):1114. doi: 10.3390/brainsci13071114 (PMC10377101; doi:10.3390/brainsci13071114)
Supplement: Supplementary file 1 [file brainsci-13-01114-s001.zip]

Archive with 1 entries (1 files):
- brainsci-2478693-supplementary.pdf
